# Supplementary material for: A Higher Dose of Staphylococcus aureus Enterotoxin B Led to More Th1 and Lower Th2/Th1 Ratio in Th Cells
Source: Toxins (Basel). 2023 May 28;15(6):363. doi: 10.3390/toxins15060363 (PMC10302221; doi:10.3390/toxins15060363)
Supplement: Supplementary file 1 [file toxins-15-00363-s001.zip]

Archive with 1 entries (1 files):
- toxins-2322100-supplementary.pdf
